# Supplementary material for: Plate Augmentation in Aseptic Femoral Shaft Nonunion after Intramedullary Nailing: A Literature Review
Source: Bioengineering (Basel). 2022 Oct 16;9(10):560. doi: 10.3390/bioengineering9100560 (PMC9598798; doi:10.3390/bioengineering9100560)
Supplement: Supplementary file 1 [file bioengineering-09-00560-s001.zip]

Archive with 1 entries (1 files):
- bioengineering-1934250-supplementary.pdf
